# Supplementary material for: Physical Simulation and Numerical Simulation of Flash Butt Welding for Innovative Dual Phase Steel DP590: A Comparative Study
Source: Materials (Basel). 2023 May 3;16(9):3513. doi: 10.3390/ma16093513 (PMC10180431; doi:10.3390/ma16093513)
Supplement: Supplementary file 1 [file materials-16-03513-s001.zip]

Archive with 1 entries (1 files):
- materials-2355107-supplementary.pdf
